# Supplementary material for: Discovery and Validation of Potential Serum Biomarkers with Pro-Inflammatory and DNA Damage Activities in Ulcerative Colitis: A Comprehensive Untargeted Metabolomic Study
Source: Metabolites. 2022 Oct 20;12(10):997. doi: 10.3390/metabo12100997 (PMC9609580; doi:10.3390/metabo12100997)
Supplement: Supplementary file 1 [file metabolites-12-00997-s001.zip]

Archive with 1 entries (1 files):
- metabolites-1966870-supplementary.pdf
